# Supplementary material for: Studying the Effect of the Host Genetic Background of Juvenile Polyposis Development Using Collaborative Cross and Smad4 Knock-Out Mouse Models
Source: Int J Mol Sci. 2024 May 27;25(11):5812. doi: 10.3390/ijms25115812 (PMC11172477; doi:10.3390/ijms25115812)
Supplement: Supplementary file 1 [file ijms-25-05812-s001.zip]

Archive with 1 entries (1 files):
- ijms-2962380-supplementary.pdf
